# Supplementary material for: Effects of Brown Seaweed (Ascophyllum nodosum) Supplementation on Enteric Methane Emissions, Metabolic Status and Milk Composition in Peak-Lactating Holstein Cows
Source: Animals (Basel). 2024 May 21;14(11):1520. doi: 10.3390/ani14111520 (PMC11171174; doi:10.3390/ani14111520)
Supplement: Supplementary file 1 [file animals-14-01520-s001.zip]

Archive with 1 entries (1 files):
- animals-2975560-supplementary.pdf
